# Supplementary material for: Transcriptional Changes in Radiation-Induced Lung Injury: A Comparative Analysis of Two Radiation Doses for Preclinical Research
Source: Int J Mol Sci. 2024 Mar 28;25(7):3766. doi: 10.3390/ijms25073766 (PMC11011446; doi:10.3390/ijms25073766)
Supplement: Supplementary file 1 [file ijms-25-03766-s001.zip]

Archive with 1 entries (1 files):
- ijms-2875567-supplementary.pdf
